# Supplementary material for: Optimizing the widely used nuclear protein‐coding gene primers in beetle phylogenies and their application in the genus Sasajiscymnus Vandenberg (Coleoptera: Coccinellidae)
Source: Ecol Evol. 2020 Jun 28;10(14):7731–8. doi: 10.1002/ece3.6497 (PMC7391345; doi:10.1002/ece3.6497)
Supplement: Supplementary file 1 — Table S1 [file ECE3-10-7731-s001.xlsx]

## Sheet: Sheet1
Tabel 1 Specimens used for molecular analyses in this study
Genus/Family	Species	GenBank Accesion Number											Locality
		CADXM	CADMC	Pepck	TOPO	WGL	18S	28S	H3	COI	12S	16S
Sasajiscymnus	Sasajiscymnus curvatus SV1	MT096441	MT096441	MT096490	MT096494	MT096505	MT096469	MT096477	MN999156	MN998973	MT096452	MT096459	Yaoluoping National Nature Reserve, Yuexi, Anqin, Anhui, China
	Sasajiscymnus seminigrinus SV2	MT096443	MT096443	-	MT096498	MT096507	MT096470	MT096483	MN999158	MN998975	MT096454	MT096461	Limu Mountain, Wuzhishan, Hainan, China
	Sasajiscymnus quinquepunctatus SV3	MT096442	MT096442	MT096492	MT096496	MT096506	MT096474	MT096479	MN999157	MN998974	MT096456	MT096463	Tangkou Town, Huangshan, Anhui, China
	Sasajiscymnus sp. SV6	MT096445	MT096445	MT096491	MT096495	MT096510	MT096471	MT096478	MN999159	MN998976	MT096451	MT096458	Tangkou Town, Huangshan, Anhui, China
	Sasajiscymnus sp. SV7	MT096447	MT096447	MT096493	MT096497	MT096511	MT096473	MT096481	MN999160	MN998977	MT096455	MT096462	Tangkou Town, Huangshan, Anhui, China
	Sasajiscymnus disselasmatus SV5	MT096440	MT096440	-	-	MT096504	MT096472	MT096480	-	-	MT096453	MT096460	Tangkou Town, Huangshan, Anhui, China
	Sasajiscymnus bivalvis SV4	MT096500	MT096500	-	-	MT096503	MT096467	MT096482	-	-	MT096450	MT096457	Tianma National Nature Reserve, Luan, Anhui, China
	Sasajiscymnus tsugae CO853	-	KP829418	-	-	-	KP829184	KP829297	KP829883	KP829580	KP828937	KP829070	Downloaded from BenBank
	Sasajiscymnus sp. COL137	MT096444	MT096444	-	-	MT096508	MT096475	MT096484	-	-	-	MT096465	Tangkou Town, Huangshan, Anhui, China
	Sasajiscymnus sp. COL2563	MT096445	MT096445	-	MT096499	MT096509	MT096476	MT096485	-	-	-	MT096464	Tangkou Town, Huangshan, Anhui, China
	Sasajiscymnus sp. COL3754	KY695434	KY695401	-	KY695332	KY695360	-	-	-	-	-	-	Downloaded from BenBank
Nephus	Nephus sp. CO589	-	KP829421		-	-	KP829185	KP829298	KP829886	KP829583	KP828940	-	Downloaded from BenBank
	Nephus reunioni	-	-	-	-	-	GU073711	GU073761	-	GU073952	GU073811	GU073868	Downloaded from BenBank
	Nephus includens	-	-	-	-	-	GU073710	GU073760	-	GU073951	GU073810	GU073867	Downloaded from BenBank
	Nephus bisignatus	-	-	-	-	-	GU073709	GU073759	-	GU073950	GU073809	GU073866	Downloaded from BenBank
	Nephus quadrimaculatus NNM1	MT096438	MT096438	MT096488	MT096486	MT096501	-	DQ202641	MN999150	MN998966	MT096449	-	Xiaowutai Mountain, Weixian, Zhangjiakou, Hebei, China
	Nephus sp. NM1	MT096439	MT096439	MT096489	MT096487	MT096502	MT096468	-	MN999152	MN998968	MT096448	MT096466	Tianma National Nature Reserve, Jinzhai, Luan, Anhui, China
Endomychidae	Endomychus biguttatus	-	JX845079	-	-	KP813417	KP419092	KP419446	GQ302462	JX845122	GQ302032	GQ302115	Downloaded from BenBank
	Corynomalus vestitus	-	KP829454	-	-	GQ301949	GQ302163	GQ302233	GQ302447	GQ302304	GQ302007	GQ302094	Downloaded from BenBank
