# Supplementary material for: Optimizing the widely used nuclear protein‐coding gene primers in beetle phylogenies and their application in the genus Sasajiscymnus Vandenberg (Coleoptera: Coccinellidae)
Source: Ecol Evol. 2020 Jun 28;10(14):7731–8. doi: 10.1002/ece3.6497 (PMC7391345; doi:10.1002/ece3.6497)
Supplement: Supplementary file 3 — Table S3 [file ECE3-10-7731-s003.xlsx]

## Sheet: Sheet1
Table S3 List of taxa with accession numbers used in primer design
Marker	Accession numbers	Marker	Accession numbers	Marker	Accession numbers	Marker	Accession numbers	Marker	Accession numbers
CADXM	MF280562	CADMC	MF280497	TOPO	KY695332	WGL	MF280771	PE	KC538938
	MF280557		MF280492		KY695330		MF280769		KC538937
	MF280555		MF280490		KY695329		MF280767		KC538935
	MF280532		MF280746		KY695328		MF280748		KC538934
	MF280538		MF280480		KY695324		KY695361		KC538933
	MF280540		MF280485		KY695322		KY695360		KC538932
	MF280541		KY695417		KY695321		KY695358		KC538931
	MF280544		KY695416		KY695312		KY695356		KC538930
